# Supplementary material for: Engraftment of strictly anaerobic oxygen-sensitive bacteria in irritable bowel syndrome patients following fecal microbiota transplantation does not improve symptoms
Source: Gut Microbes. 2021 Jun 1;13(1):1927635. doi: 10.1080/19490976.2021.1927635 (PMC8183560; doi:10.1080/19490976.2021.1927635)
Supplement: Supplemental Material [file KGMI_A_1927635_SM8184.zip]

Archive with 3 entries (2 files):
- Supplementary information/
- Supplementary information/Supplementary_file_1.docx
- Supplementary information/Supplementary_file_2.xlsx
